# Supplementary material for: NDUFAB1 as a Novel Regulator of NEFA-Induced Metabolic Dysfunction in Bovine Adipocytes
Source: Animals (Basel). 2025 May 30;15(11):1618. doi: 10.3390/ani15111618 (PMC12153833; doi:10.3390/ani15111618)
Supplement: Supplementary file 1 [file animals-15-01618-s001.zip]

Archive with 1 entries (1 files):
- File S1. Original western blot images.pdf
